# Supplementary material for: Phytochemical Composition, Antioxidant, Antibacterial, and Enzyme Inhibitory Activities of Various Organic Extracts from Apocynum hendersonii (Hook.f.) Woodson
Source: Plants (Basel). 2022 Jul 28;11(15):1964. doi: 10.3390/plants11151964 (PMC9370764; doi:10.3390/plants11151964)
Supplement: Supplementary file 1 [file plants-11-01964-s001.zip]

Archive with 1 entries (1 files):
- plants-1812088-supplementary.pdf
